# Supplementary material for: A Study of the Relationship Between Breastfeeding, Attachment Style and Oral Health in Pubertal Children: A Network Analysis
Source: Children (Basel). 2026 Mar 19;13(3):421. doi: 10.3390/children13030421 (PMC13025161; doi:10.3390/children13030421)
Supplement: Supplementary file 1 [file children-13-00421-s001.zip]

Archive with 1 entries (1 files):
- children-4171455-supplementary.pdf
